# Supplementary material for: Do Infant Faces Maintain the Attention of Adults With High Avoidant Attachment?
Source: Front Psychol. 2021 May 7;12:631751. doi: 10.3389/fpsyg.2021.631751 (PMC8137973; doi:10.3389/fpsyg.2021.631751)
Supplement: Supplementary file 1 [file Data_Sheet_1.xlsx]

## Sheet: Note
Note
Summary of results			Select of models			CovT (Covariance Type)
Abbreviation	Full name		Abbreviation	Full name		No.	Abbreviation	Full name
RT	reaction time (ms)		DV	dependent variable		0	VC	Variance Components
face	facial types (1=Baby, 2=Adult)		RLL	-2 Restricted Log Likelihood		1	AD1	First-Order Ante-Dependence
exp	facial expressions (1=Happy, 2=Sad, 3=Neutral)		AIC	Akaike's Information Criterion (AIC)		2	AR1	First-Order Autoregressive
SEX	sex of participants (0=Female, 1=Male)		AICC	Hurvich and Tsai's Criterion (AICC)		3	ARH1	Heterogeneous First-Order Autoregressive
df1	Numerator df		CAIC	Bozdogan's Criterion (CAIC)		4	ARMA11	ARMA(1,1)
df2	Denominator df		BIC	Schwarz's Bayesian Criterion (BIC)		5	CS	Compound Symmetry
F	the F-value		TP	Total number of Parameters		6	CSH	Heterogeneous Compound Symmetry
p	statistical significance		MC	Model Covergence (Yes=OK, No=not OK, Ho=the final Hessian matrix is not positive definite)		7	CSR	Correlation Compound Symmetry
η2	partial eta squared		LRT	Likelihood Ratio Test against nested		8	DIAG	Diagonal
β	Estimate		df	degrees of freedom		9	FA1	First-Order Factor Analytic (Constant Diagonal Offset)
SE	Standard Error		χ2	Chi-square		10	FAH1	First-Order Factor Analytic (Heterogeneous Diagonal Offset)
df	degrees of freedom		p	statistical significance		11	HF	Huynh-Feldt
t	the t-value					12	ID	Identity
95% CI	95% Confidence Interval					13	TP	Toeplitz
LL	Lower Limit					14	TPH	Heterogeneous Toeplitz
UL	Upper Limit					15	UN	Unstructured
M	Mean					16	UNR	Unstructured Correlations
MD	Mean Difference
d	Cohen’s ds for independent t-tests and Cohen’s dz for dependent t-tests
N	sample size

## Sheet: Sum
	Type III Tests of Fixed Effects							Esitmates of Linear Mixed-Effects Models									Estimated Marginal Means									Pairwise Comparisons
	Source	rt						Estimates of Fixed Effects									rt			M	SE	df	95% CI			rt			MD	SE	df	Sig.c	95% CI		t	pc	d	N
		df1	df2	F	p	η2		Parameter	rt														LL	UL									LL	UL
	Intercept	1	98.0026	7893.43	1.7675e-95	0.987737			β	SE	df	t	p	95% CI			male			449.369	7.43455	98.0026	434.616	464.123		male		female	-35.382*	10.514	98.0026	0.00109322	-56.2466	-14.5171	-3.36521	0.00109322	-0.673042	100
	sex	1	98.0026	11.3246	0.001093	0.103584								LL	UL		female			484.751	7.43455	98.0026	469.997	499.505		female		male	35.382*	10.514	98.0026	0.00109322	14.5171	56.2466	3.36521	0.00109322	0.673042	100
	face	1	246.998	10.3905	0.001437	0.0403692		Intercept	482.122	7.53311	103.289	64.0003	6.26449e-85	467.182	497.061		adult			468.205	5.26901	98.899	457.75	478.66		adult		baby	2.290*	0.710505	246.998	0.00143721	0.890848	3.68969	3.22306	0.00143721	0.322306	100
	exp	2	423.05	2.95004	0.053415	0.0137547		male	-33.9564	10.6534	103.289	-3.18737	0.00189991	-55.0843	-12.8286		baby			465.915	5.26901	98.899	455.46	476.37		baby		adult	-2.290*	0.710505	246.998	0.00143721	-3.68969	-0.890848	-3.22306	0.00143721	-0.322306	100
	sex × Face	1	246.998	0.159455	0.690004	0.000645155		adult	1.35314	1.85068	488.121	0.731158	0.465033	-2.28314	4.98943		happy			468.105	5.28637	100.207	457.617	478.593		happy		neutral	0.861413	0.973004	382.271	1	-1.47824	3.20106	0.885313	1	0.0885313	100
	sex × exp	2	423.05	0.881522	0.414912	0.00415017		happy	2.00746	1.83683	452.36	1.0929	0.275021	-1.60231	5.61723		neutral			467.244	5.28637	100.207	456.756	477.731				sad	2.273*	0.944263	486.424	0.0493172	0.00480333	4.54159	2.40717	0.0493172	0.240717	100
	face × exp	2	439.35	1.26165	0.284211	0.00571045		neutral	2.02017	1.95332	346.468	1.03423	0.301752	-1.82168	5.86202		sad			465.832	5.28637	100.207	455.344	476.32		neutral		happy	-0.861413	0.973004	382.271	1	-3.20106	1.47824	-0.885313	1	-0.0885313	100
	sex × Face × exp	2	439.35	0.188425	0.828329	0.00085701		adult × male	0.0477512	2.61726	488.121	0.0182448	0.985451	-5.09473	5.19023		male		adult	450.373	7.45151	98.899	435.587	465.158				sad	1.41178	0.973004	382.271	0.442839	-0.927866	3.75143	1.45095	0.442839	0.145095	100
								happy × male	-2.05289	2.59766	452.36	-0.790283	0.429776	-7.15788	3.0521				baby	448.366	7.45151	98.899	433.58	463.152		sad		happy	-2.273*	0.944263	486.424	0.0493172	-4.54159	-0.00480333	-2.40717	0.0493172	-0.240717	100
	Source	rt						neutral × male	-1.37218	2.76241	346.468	-0.496734	0.619692	-6.80538	4.06102		female		adult	486.038	7.45151	98.899	471.253	500.824				neutral	-1.41178	0.973004	382.271	0.442839	-3.75143	0.927866	-1.45095	0.442839	-0.145095	100
		df1	df2	F	p	η2		adult × happy	2.48776	2.52243	326.401	0.986255	0.324738	-2.47451	7.45003				baby	483.464	7.45151	98.899	468.679	498.25		*. The mean difference is significant at the .05 level.
	Intercept	1	95	7811.04	5.05037e-93	0.987984		adult × neutral	1.17478	2.77271	312.173	0.423693	0.672081	-4.28078	6.63033		male		happy	450.161	7.47606	100.207	435.329	464.993		c. Adjustment for multiple comparisons: Bonferroni.
	sex	1	95	11.9022	0.000837938	0.111337		adult × happy × male	0.193195	3.56726	326.401	0.054158	0.956842	-6.82452	7.21091				neutral	449.082	7.47606	100.207	434.25	463.913
	Face	1	95	10.2881	0.00182531	0.0977139		adult × neutral × male	-2.03875	3.9212	312.173	-0.519931	0.60348	-9.75407	5.67657				sad	448.866	7.47606	100.207	434.034	463.697		rt			MD	SE	df	Sig.c	95% CI		t	pc	d	N
	sex × Face	1	95	0.272054	0.603171	0.00285554		Estimates of Random Effects (by participants)									female		happy	486.049	7.47606	100.207	471.218	500.881									LL	UL
	Zsecurity	1	95	0.687208	0.409194	0.00718182		Parameter	rt										neutral	485.406	7.47606	100.207	470.574	500.238		male		female	-36.682*	10.6327	95	0.000837938	-57.7907	-15.5737	-3.44994	0.000837938	-0.689987	100
	Zavoidance	1	95	1.86893	0.174824	0.0192934			β	SE	Wald Z		p	95% CI					sad	482.798	7.47606	100.207	467.966	497.63		female		male	36.682*	10.6327	95	0.000837938	15.5737	57.7907	3.44994	0.000837938	0.689987	100
	Zanxiety	1	95	0.153172	0.696399	0.00160974								LL	UL		adult		happy	470.086	5.32671	103.289	459.522	480.65		adult		baby	2.290*	0.714034	95	0.00182531	0.872733	3.70781	3.20713	0.00182531	0.320713	100
	Face × Zsecurity	1	95	0.449091	0.504393	0.00470503		Intercept	2751.89	394.801	6.97033		3.16202e-12	2077.37	3645.44				neutral	468.01	5.32671	103.289	457.446	478.574		baby		adult	-2.290*	0.714034	95	0.00182531	-3.70781	-0.872733	-3.20713	0.00182531	-0.320713	100
	Face × Zavoidance	1	95	5.34746	0.0229116	0.0532894													sad	466.52	5.32671	103.289	455.956	477.084		*. The mean difference is significant at the .05 level.
	Face × Zanxiety	1	95	0.930234	0.337251	0.00969699		Estimates of Fixed Effects									baby		happy	466.124	5.32671	103.289	455.56	476.688		c. Adjustment for multiple comparisons: Bonferroni.
								Parameter	rt										neutral	466.477	5.32671	103.289	455.913	477.041
									β	SE	df	t	p	95% CI					sad	465.143	5.32671	103.289	454.579	475.707
														LL	UL		male	adult	happy	452.202	7.53311	103.289	437.262	467.141
								Intercept	484.069	7.51316	95.8671	64.4294	9.91551e-81	469.155	498.983				neutral	449.35	7.53311	103.289	434.41	464.29
								male	-36.3075	10.6569	95.8671	-3.40695	0.000961543	-57.4617	-15.1534				sad	449.566	7.53311	103.289	434.626	464.506
								adult	2.66493	1.01283	95	2.63119	0.00992879	0.654219	4.67564			baby	happy	448.12	7.53311	103.289	433.18	463.059
								adult × male	-0.749324	1.43662	95	-0.521588	0.603171	-3.60138	2.10273				neutral	448.813	7.53311	103.289	433.873	463.753
								Zsecurity	-4.80935	6.15066	95.8671	-0.781925	0.436186	-17.0185	7.39982				sad	448.165	7.53311	103.289	433.225	463.105
								Zavoidance	-7.13761	5.90807	95.8671	-1.20811	0.229976	-18.8652	4.59003		female	adult	happy	487.97	7.53311	103.289	473.03	502.91
								Zanxiety	1.91957	5.89781	95.8671	0.325472	0.745533	-9.7877	13.6268				neutral	486.67	7.53311	103.289	471.73	501.609
								adult × Zsecurity	-0.555649	0.82915	95	-0.670142	0.504393	-2.20172	1.09042				sad	483.475	7.53311	103.289	468.535	498.414
								adult × Zavoidance	-1.84175	0.796448	95	-2.31246	0.0229116	-3.4229	-0.260603			baby	happy	484.129	7.53311	103.289	469.189	499.069
								adult × Zanxiety	0.766829	0.795065	95	0.964486	0.337251	-0.811574	2.34523				neutral	484.142	7.53311	103.289	469.202	499.081
								Estimates of Random Effects (by participants)											sad	482.122	7.53311	103.289	467.182	497.061
								Parameter	rt
									β	SE	Wald Z		p	95% CI			rt			M	SE	df	95% CI
														LL	UL								LL	UL
								Intercept	2780.03	405.223	6.8605		6.86209e-12	2089.19	3699.33		male			448.719b	7.49608	95	433.838	463.601
																	female			485.401b	7.49608	95	470.52	500.283
																	adult			468.205b	5.29672	95.8671	457.691	478.719
																	baby			465.915b	5.29672	95.8671	455.401	476.429
																	male		adult	449.677b	7.51316	95.8671	434.763	464.591
																			baby	447.761b	7.51316	95.8671	432.848	462.675
																	female		adult	486.734b	7.51316	95.8671	471.82	501.648
																			baby	484.069b	7.51316	95.8671	469.155	498.983
																	b. Covariates appearing in the model are evaluated at the following values: Zscore(SAAMSecureZF) = .0000000, Zscore(SAAMAvoiZF) = .0000000, Zscore(SAAMAnxZF) = .0000000.

## Sheet: Select
Model comparison and the model building/selection process
Sampling Units		N total observations = 76800
		N Subjects = 100; N Stimuli = 192; N Replicates = 4
DV	Fixed effects	Random effects (by particpants)		Repeated effects			Model fitting indices							LRT
	Structure	Structure	CovT	Structure	No.	CovT	RLL	AIC	AICC	CAIC	BIC	TP	MC	df	χ2	p
rt	sex+face+exp+face×exp+sex×face+sex×exp+sex×face×exp	intercept	VC	face×exp	2	AR1	4860.25	4866.25	4866.29	4882.38	4879.38	15	Yes
rt	sex+face+exp+face×exp+sex×face+sex×exp+sex×face×exp	intercept	VC	face×exp	12	ID	4864.82	4868.82	4868.84	4879.57	4877.57	14	Yes
rt	sex+face+exp+face×exp+sex×face+sex×exp+sex×face×exp	intercept	VC	face×exp	3	ARH1	4854.42	4870.42	4870.67	4913.43	4905.43	20	Yes
rt	sex+face+exp+face×exp+sex×face+sex×exp+sex×face×exp	intercept+exp	VC	face×exp	12	ID	4864.42	4870.42	4870.47	4886.55	4883.55	15	Yes
rt	sex+face+exp+face×exp+sex×face+sex×exp+sex×face×exp	intercept	VC	face×exp	7	CSR	4864.82	4870.82	4870.86	4886.95	4883.95	15	Yes
rt	sex+face+exp+face×exp+sex×face+sex×exp+sex×face×exp	intercept	VC	face×exp	8	DIAG	4857.19	4871.19	4871.39	4908.83	4901.83	19	Yes
rt	sex+face+exp+face×exp+sex×face+sex×exp+sex×face×exp	intercept+exp	VC	face×exp	8	DIAG	4856.75	4872.75	4873	4915.76	4907.76	20	Yes	5	3.50398	0.622785
rt	sex+face+exp+face×exp+sex×face+sex×exp+sex×face×exp	intercept	VC	face×exp	1	AD1	4848.96	4872.96	4873.5	4937.48	4925.48	24	Yes
rt	sex+face+exp+face×exp+sex×face+sex×exp+sex×face×exp	intercept+face+exp+face×exp	VC	face×exp	16	UNR	-1.23677e+22	-1.23677e+22	-1.23677e+22	-1.23677e+22	-1.23677e+22	37	No
rt	sex+face+exp+face×exp+sex×face+sex×exp+sex×face×exp	intercept+face×exp	VC	face×exp	2	AR1	4716.64	4724.64	4724.71	4746.15	4742.15	16	No
rt	sex+face+exp+face×exp+sex×face+sex×exp+sex×face×exp	intercept+face×exp	VC	face×exp	4	ARMA11	4717.46	4727.46	4727.57	4754.35	4749.35	17	No
rt	sex+face+exp+face×exp+sex×face+sex×exp+sex×face×exp	intercept+face+face×exp	VC	face×exp	8	DIAG	4757.75	4775.75	4776.06	4824.14	4815.14	21	No
rt	sex+face+exp+face×exp+sex×face+sex×exp+sex×face×exp	intercept+face+face×exp	VC	face×exp	5	CS	4770.81	4780.81	4780.91	4807.69	4802.69	17	No
rt	sex+face+exp+face×exp+sex×face+sex×exp+sex×face×exp	intercept+exp+face×exp	VC	face×exp	2	AR1	4771.26	4781.26	4781.36	4808.15	4803.15	17	No
rt	sex+face+exp+face×exp+sex×face+sex×exp+sex×face×exp	intercept+exp	VC	face×exp	10	FAH1	4816.33	4844.33	4845.07	4919.61	4905.61	26	No
rt	sex+face+exp+face×exp+sex×face+sex×exp+sex×face×exp	intercept+exp	VC	face×exp	6	CSH	4845.33	4863.33	4863.64	4911.72	4902.72	21	No
rt	sex+face+exp+face×exp+sex×face+sex×exp+sex×face×exp	intercept	VC	face×exp	13	TP	4855.57	4869.57	4869.77	4907.21	4900.21	19	No
rt	sex+face+exp+face×exp+sex×face+sex×exp+sex×face×exp	intercept	VC	face×exp	5	CS	4864.82	4870.82	4870.86	4886.95	4883.95	15	No
rt	sex+face+exp+face×exp+sex×face+sex×exp+sex×face×exp	intercept+face×exp	VC	face×exp	12	ID	4864.84	4870.84	4870.88	4886.97	4883.97	15	No
rt	sex+face+exp+face×exp+sex×face+sex×exp+sex×face×exp	intercept+face×exp	VC	face×exp	13	TP	4855.58	4871.58	4871.83	4914.59	4906.59	20	No
rt	sex+face+exp+face×exp+sex×face+sex×exp+sex×face×exp	intercept+exp+face×exp	VC	face×exp	12	ID	4864.42	4872.42	4872.49	4893.93	4889.93	16	No
rt	sex+face+exp+face×exp+sex×face+sex×exp+sex×face×exp	intercept+exp	VC	face×exp	5	CS	4864.42	4872.42	4872.49	4893.93	4889.93	16	No
rt	sex+face+exp+face×exp+sex×face+sex×exp+sex×face×exp	intercept	VC	face×exp	4	ARMA11	4864.82	4872.82	4872.89	4894.33	4890.33	16	No
rt	sex+face+exp+face×exp+sex×face+sex×exp+sex×face×exp	intercept+face+face×exp	VC	face×exp	12	ID	4865.21	4873.21	4873.28	4894.72	4890.72	16	No
rt	sex+face+exp+face×exp+sex×face+sex×exp+sex×face×exp	intercept+face+face×exp	VC	face×exp	13	TP	4855.57	4873.57	4873.89	4921.97	4912.97	21	No
rt	sex+face+exp+face×exp+sex×face+sex×exp+sex×face×exp	intercept+face+exp	VC	face×exp	13	TP	4855.59	4873.59	4873.9	4921.98	4912.98	21	No
rt	sex+face+exp+face×exp+sex×face+sex×exp+sex×face×exp	intercept+face×exp	VC	face×exp	7	CSR	4866.12	4874.12	4874.19	4895.63	4891.63	16	No
rt	sex+face+exp+face×exp+sex×face+sex×exp+sex×face×exp	intercept+face+exp	VC	face×exp	5	CS	4864.42	4874.42	4874.53	4901.31	4896.31	17	No
rt	sex+face+exp+face×exp+sex×face+sex×exp+sex×face×exp	intercept+face+exp+face×exp	VC	face×exp	12	ID	4864.45	4874.45	4874.55	4901.34	4896.34	17	No
rt	sex+face+exp+face×exp+sex×face+sex×exp+sex×face×exp	intercept+face+face×exp	VC	face×exp	7	CSR	4864.82	4874.82	4874.92	4901.7	4896.7	17	No
rt	sex+face+exp+face×exp+sex×face+sex×exp+sex×face×exp	intercept+exp+face×exp	VC	face×exp	7	CSR	4864.83	4874.83	4874.93	4901.71	4896.71	17	No
rt	sex+face+exp+face×exp+sex×face+sex×exp+sex×face×exp	intercept	VC	face×exp	11	HF	4859.97	4875.97	4876.22	4918.98	4910.98	20	No
rt	sex+face+exp+face×exp+sex×face+sex×exp+sex×face×exp	intercept+exp+face×exp	VC	face×exp	4	ARMA11	4864.42	4876.42	4876.57	4908.68	4902.68	18	No
rt	sex+face+exp+face×exp+sex×face+sex×exp+sex×face×exp	intercept+face+face×exp	VC	face×exp	4	ARMA11	4864.82	4876.82	4876.96	4909.08	4903.08	18	No
rt	sex+face+exp+face×exp+sex×face+sex×exp+sex×face×exp	intercept+face+exp	VC	face×exp	4	ARMA11	4864.83	4876.83	4876.98	4909.1	4903.1	18	No
rt	sex+face+exp+face×exp+sex×face+sex×exp+sex×face×exp	intercept+exp	VC	face×exp	11	HF	4859.57	4877.57	4877.88	4925.96	4916.96	21	No
rt	sex+face+exp+face×exp+sex×face+sex×exp+sex×face×exp	intercept+exp+face×exp	VC	face×exp	5	CS	4867.98	4877.98	4878.08	4904.86	4899.86	17	No
rt	sex+face+exp+face×exp+sex×face+sex×exp+sex×face×exp	intercept+face+exp+face×exp	VC	face×exp	4	ARMA11	4864.82	4878.82	4879.01	4916.46	4909.46	19	No
rt	sex+face+exp+face×exp+sex×face+sex×exp+sex×face×exp	intercept+face+exp+face×exp	VC	face×exp	8	DIAG	4859.48	4879.48	4879.86	4933.24	4923.24	22	No
rt	sex+face+exp+face×exp+sex×face+sex×exp+sex×face×exp	intercept+face+exp	VC	face×exp	11	HF	4859.57	4879.57	4879.95	4933.34	4923.34	22	No
rt	sex+face+exp+face×exp+sex×face+sex×exp+sex×face×exp	intercept+exp+face×exp	VC	face×exp	11	HF	4860.65	4880.65	4881.03	4934.42	4924.42	22	No
rt	sex+face+exp+face×exp+sex×face+sex×exp+sex×face×exp	intercept+face+exp+face×exp	VC	face×exp	5	CS	4868.67	4880.67	4880.81	4912.93	4906.93	18	No
rt	sex+face+exp+face×exp+sex×face+sex×exp+sex×face×exp	intercept+exp+face×exp	VC	face×exp	8	DIAG	4864.26	4882.26	4882.58	4930.66	4921.66	21	No
rt	sex+face+exp+face×exp+sex×face+sex×exp+sex×face×exp	intercept	VC	face×exp	15	UN	4840.55	4884.55	4886.34	5002.83	4980.83	34	No
rt	sex+face+exp+face×exp+sex×face+sex×exp+sex×face×exp	intercept+face×exp	VC	face×exp	3	ARH1	4869.39	4887.39	4887.7	4935.78	4926.78	21	No
rt	sex+face+exp+face×exp+sex×face+sex×exp+sex×face×exp	intercept+face×exp	VC	face×exp	6	CSH	4870.02	4888.02	4888.33	4936.41	4927.41	21	No
rt	sex+face+exp+face×exp+sex×face+sex×exp+sex×face×exp	intercept+face×exp	VC	face×exp	9	FA1	4873.31	4891.31	4891.62	4939.7	4930.7	21	No
rt	sex+face+exp+face×exp+sex×face+sex×exp+sex×face×exp	intercept+face×exp	VC	face×exp	14	TPH	4866.14	4892.14	4892.77	4962.03	4949.03	25	No
rt	sex+face+exp+face×exp+sex×face+sex×exp+sex×face×exp	intercept+exp+face×exp	VC	face×exp	13	TP	4875.66	4893.66	4893.97	4942.05	4933.05	21	No
rt	sex+face+exp+face×exp+sex×face+sex×exp+sex×face×exp	intercept+face×exp	VC	face×exp	1	AD1	4867.69	4893.69	4894.33	4963.59	4950.59	25	No
rt	sex+face+exp+face×exp+sex×face+sex×exp+sex×face×exp	intercept+face×exp	VC	face×exp	5	CS	4888.14	4896.14	4896.21	4917.65	4913.65	16	No
rt	sex+face+exp+face×exp+sex×face+sex×exp+sex×face×exp	intercept+face×exp	VC	face×exp	16	UNR	4866.24	4912.24	4914.2	5035.91	5012.91	35	No
rt	sex+face+exp+face×exp+sex×face+sex×exp+sex×face×exp	intercept+exp+face×exp	VC	face×exp	1	AD1	4887.03	4915.03	4915.76	4990.3	4976.3	26	No
rt	sex+face+exp+face×exp+sex×face+sex×exp+sex×face×exp	intercept	VC	face×exp	16	UNR	4878.26	4922.26	4924.05	5040.54	5018.54	34	No
rt	sex+face+exp+face×exp+sex×face+sex×exp+sex×face×exp	intercept+face+face×exp	VC	face×exp	11	HF	4906	4926	4926.38	4979.77	4969.77	22	No
rt	sex+face+exp+face×exp+sex×face+sex×exp+sex×face×exp	intercept	VC	face×exp	14	TPH	4902.27	4926.27	4926.81	4990.79	4978.79	24	No
rt	sex+face+exp+face×exp+sex×face+sex×exp+sex×face×exp	intercept+exp+face×exp	VC	face×exp	10	FAH1	4904.53	4934.53	4935.37	5015.18	5000.18	27	No
rt	sex+face+exp+face×exp+sex×face+sex×exp+sex×face×exp	intercept+face×exp	VC	face×exp	10	FAH1	4909.75	4937.75	4938.48	5013.02	4999.02	26	No
rt	sex+face+exp+face×exp+sex×face+sex×exp+sex×face×exp	intercept+face+exp+face×exp	VC	face×exp	7	CSR	4926.15	4938.15	4938.3	4970.41	4964.41	18	No
rt	sex+face+exp+face×exp+sex×face+sex×exp+sex×face×exp	intercept+exp+face×exp	VC	face×exp	3	ARH1	4921.98	4941.98	4942.36	4995.74	4985.74	22	No
rt	sex+face+exp+face×exp+sex×face+sex×exp+sex×face×exp	intercept	VC	face×exp	10	FAH1	4919.25	4945.25	4945.88	5015.14	5002.14	25	No
rt	sex+face+exp+face×exp+sex×face+sex×exp+sex×face×exp	intercept+face+exp	VC	face×exp	3	ARH1	4928.51	4948.51	4948.89	5002.27	4992.27	22	No
rt	sex+face+exp+face×exp+sex×face+sex×exp+sex×face×exp	intercept+face+exp+face×exp	VC	face×exp	1	AD1	4927.39	4957.39	4958.23	5038.04	5023.04	27	No
rt	sex+face+exp+face×exp+sex×face+sex×exp+sex×face×exp	intercept+face+exp+face×exp	VC	face×exp	3	ARH1	4939	4961	4961.46	5020.14	5009.14	23	No
rt	sex+face+exp+face×exp+sex×face+sex×exp+sex×face×exp	intercept+face+exp+face×exp	VC	face×exp	10	FAH1	4936.8	4968.8	4969.75	5054.82	5038.82	28	No
rt	sex+face+exp+face×exp+sex×face+sex×exp+sex×face×exp	intercept+face+face×exp	VC	face×exp	10	FAH1	4950.71	4980.71	4981.55	5061.36	5046.36	27	No
rt	sex+face+exp+face×exp+sex×face+sex×exp+sex×face×exp	intercept+exp	VC	face×exp	3	ARH1	4966.34	4984.34	4984.65	5032.73	5023.73	21	No
rt	sex+face+exp+face×exp+sex×face+sex×exp+sex×face×exp	intercept	VC	face×exp	6	CSH	4971.15	4987.15	4987.4	5030.16	5022.16	20	No
rt	sex+face+exp+face×exp+sex×face+sex×exp+sex×face×exp	intercept+exp+face×exp	VC	face×exp	14	TPH	4965.63	4993.63	4994.37	5068.91	5054.91	26	No
rt	sex+face+exp+face×exp+sex×face+sex×exp+sex×face×exp	intercept+face+exp	VC	face×exp	10	FAH1	4968.69	4998.69	4999.53	5079.34	5064.34	27	No
rt	sex+face+exp+face×exp+sex×face+sex×exp+sex×face×exp	intercept+face+face×exp	VC	face×exp	9	FA1	4979.52	4999.52	4999.9	5053.29	5043.29	22	No
rt	sex+face+exp+face×exp+sex×face+sex×exp+sex×face×exp	intercept+face+face×exp	VC	face×exp	6	CSH	4985.1	5005.1	5005.48	5058.87	5048.87	22	No
rt	sex+face+exp+face×exp+sex×face+sex×exp+sex×face×exp	intercept+face+face×exp	VC	face×exp	14	TPH	4983.52	5011.52	5012.26	5086.8	5072.8	26	No
rt	sex+face+exp+face×exp+sex×face+sex×exp+sex×face×exp	intercept+face×exp	VC	face×exp	11	HF	4993.53	5011.53	5011.84	5059.92	5050.92	21	No
rt	sex+face+exp+face×exp+sex×face+sex×exp+sex×face×exp	intercept+exp+face×exp	VC	face×exp	16	UNR	4967.34	5015.34	5017.48	5144.39	5120.39	36	No
rt	sex+face+exp+face×exp+sex×face+sex×exp+sex×face×exp	intercept+face+face×exp	VC	face×exp	16	UNR	4970.53	5018.53	5020.67	5147.58	5123.58	36	No
rt	sex+face+exp+face×exp+sex×face+sex×exp+sex×face×exp	intercept+face+face×exp	VC	face×exp	3	ARH1	5000.5	5020.5	5020.88	5074.27	5064.27	22	No
rt	sex+face+exp+face×exp+sex×face+sex×exp+sex×face×exp	intercept+face+face×exp	VC	face×exp	1	AD1	4996.32	5024.32	5025.06	5099.6	5085.6	26	No
rt	sex+face+exp+face×exp+sex×face+sex×exp+sex×face×exp	intercept+face+exp+face×exp	VC	face×exp	6	CSH	5002.95	5024.95	5025.41	5084.09	5073.09	23	No
rt	sex+face+exp+face×exp+sex×face+sex×exp+sex×face×exp	intercept+exp+face×exp	VC	face×exp	6	CSH	5009.39	5029.39	5029.77	5083.15	5073.15	22	No
rt	sex+face+exp+face×exp+sex×face+sex×exp+sex×face×exp	intercept+face+exp	VC	face×exp	1	AD1	5002.47	5030.47	5031.2	5105.74	5091.74	26	No
rt	sex+face+exp+face×exp+sex×face+sex×exp+sex×face×exp	intercept+face+exp+face×exp	VC	face×exp	14	TPH	5015.83	5045.83	5046.67	5126.48	5111.48	27	No
rt	sex+face+exp+face×exp+sex×face+sex×exp+sex×face×exp	intercept+exp	VC	face×exp	13	TP	5037.75	5053.75	5054	5096.76	5088.76	20	No
rt	sex+face+exp+face×exp+sex×face+sex×exp+sex×face×exp	intercept+face+exp+face×exp	VC	face×exp	13	TP	5054.33	5074.33	5074.71	5128.1	5118.1	22	No
rt	sex+face+exp+face×exp+sex×face+sex×exp+sex×face×exp	intercept+face+exp	VC	face×exp	6	CSH	5108.73	5128.73	5129.11	5182.5	5172.5	22	No
rt	sex+face+exp+face×exp+sex×face+sex×exp+sex×face×exp	intercept+face+exp	VC	face×exp	14	TPH	5203.78	5231.78	5232.51	5307.05	5293.05	26	No
rt	sex+face+exp+face×exp+sex×face+sex×exp+sex×face×exp	intercept+exp	VC	face×exp	1	AD1	5209.77	5235.77	5236.41	5305.67	5292.67	25	No
rt	sex+face+exp+face×exp+sex×face+sex×exp+sex×face×exp	intercept+exp	VC	face×exp	14	TPH	5271.56	5297.56	5298.19	5367.46	5354.46	25	No
rt	sex+face+exp+face×exp+sex×face+sex×exp+sex×face×exp	intercept+face+exp	VC	face×exp	16	UNR	5250.64	5298.64	5300.77	5427.68	5403.68	36	No
rt	sex+face+exp+face×exp+sex×face+sex×exp+sex×face×exp	intercept+exp	VC	face×exp	16	UNR	5318.44	5364.44	5366.4	5488.11	5465.11	35	No
rt	sex+face+exp+face×exp+sex×face+sex×exp+sex×face×exp	intercept+face+exp+face×exp	VC	face×exp	11	HF	5530.91	5552.91	5553.37	5612.06	5601.06	23	No
rt	sex+face+exp+face×exp+sex×face+sex×exp+sex×face×exp	intercept+exp+face×exp	VC	face×exp	15	UN	5510.84	5558.84	5560.98	5687.89	5663.89	36	No
rt	sex+face+exp+face×exp+sex×face+sex×exp+sex×face×exp	intercept+face×exp	VC	face×exp	15	UN	5586.77	5632.77	5634.73	5756.43	5733.43	35	No
rt	sex+face+exp+face×exp+sex×face+sex×exp+sex×face×exp	intercept+exp	VC	face×exp	15	UN	5587.04	5633.04	5635	5756.71	5733.71	35	No
rt	sex+face+exp+face×exp+sex×face+sex×exp+sex×face×exp	intercept+face+exp	VC	face×exp	15	UN	5667.33	5715.33	5717.46	5844.37	5820.37	36	No
rt	sex+face+exp+face×exp+sex×face+sex×exp+sex×face×exp	intercept+face+face×exp	VC	face×exp	15	UN	5728.73	5776.73	5778.86	5905.77	5881.77	36	No
rt	sex+face+exp+face×exp+sex×face+sex×exp+sex×face×exp	intercept+face+exp+face×exp	VC	face×exp	15	UN	5747.53	5797.53	5799.85	5931.95	5906.95	37	No
rt	sex+face+exp+face×exp+sex×face+sex×exp+sex×face×exp	intercept+exp	VC	face×exp	2	AR1	4860.25	4868.25	4868.32	4889.76	4885.76	16	Ho
rt	sex+face+exp+face×exp+sex×face+sex×exp+sex×face×exp	intercept+face+exp	VC	face×exp	2	AR1	4859.88	4869.88	4869.99	4896.77	4891.77	17	Ho
rt	sex+face+exp+face×exp+sex×face+sex×exp+sex×face×exp	intercept+face+face×exp	VC	face×exp	2	AR1	4859.88	4869.88	4869.99	4896.77	4891.77	17	Ho
rt	sex+face+exp+face×exp+sex×face+sex×exp+sex×face×exp	intercept+face+exp+face×exp	VC	face×exp	2	AR1	4860.25	4872.25	4872.4	4904.51	4898.51	18	Ho
rt	sex+face+exp+face×exp+sex×face+sex×exp+sex×face×exp	intercept+exp	VC	face×exp	7	CSR	4864.42	4872.42	4872.49	4893.93	4889.93	16	Ho
rt	sex+face+exp+face×exp+sex×face+sex×exp+sex×face×exp	intercept+face+exp	VC	face×exp	12	ID	4864.42	4872.42	4872.49	4893.93	4889.93	16	Ho
rt	sex+face+exp+face×exp+sex×face+sex×exp+sex×face×exp	intercept+face×exp	VC	face×exp	8	DIAG	4857.19	4873.19	4873.44	4916.21	4908.21	20	Ho
rt	sex+face+exp+face×exp+sex×face+sex×exp+sex×face×exp	intercept+exp	VC	face×exp	4	ARMA11	4864.42	4874.42	4874.53	4901.31	4896.31	17	Ho
rt	sex+face+exp+face×exp+sex×face+sex×exp+sex×face×exp	intercept+face+exp	VC	face×exp	7	CSR	4864.42	4874.42	4874.53	4901.31	4896.31	17	Ho
rt	sex+face+exp+face×exp+sex×face+sex×exp+sex×face×exp	intercept+face+exp	VC	face×exp	8	DIAG	4856.75	4874.75	4875.06	4923.14	4914.14	21	Ho
rt	sex+face+exp+face×exp+sex×face+sex×exp+sex×face×exp	intercept	VC	face×exp	9	FA1	4864.82	4880.82	4881.07	4923.83	4915.83	20	Ho
rt	sex+face+exp+face×exp+sex×face+sex×exp+sex×face×exp	intercept+exp	VC	face×exp	9	FA1	4864.42	4882.42	4882.74	4930.82	4921.82	21	Ho
rt	sex+face+exp+face×exp+sex×face+sex×exp+sex×face×exp	intercept+exp+face×exp	VC	face×exp	9	FA1	4864.42	4884.42	4884.81	4938.19	4928.19	22	Ho
rt	sex+face+exp+face×exp+sex×face+sex×exp+sex×face×exp	intercept+face+exp	VC	face×exp	9	FA1	4864.42	4884.42	4884.81	4938.19	4928.19	22	Ho
rt	sex+face+exp+face×exp+sex×face+sex×exp+sex×face×exp	intercept+face+exp+face×exp	VC	face×exp	9	FA1	4864.42	4886.42	4886.88	4945.57	4934.57	23	Ho
rt	sex+face+sex×face+ZSAAMSecure+ZSAAMAvoi+ZSAAMAnx+face×ZSAAMSecure+face×ZSAAMAvoi+face×ZSAAMAnx	intercept	VC	face	12	ID	1709.07	1713.07	1713.13	1721.56	1719.56	12	Yes
rt	sex+face+sex×face+ZSAAMSecure+ZSAAMAvoi+ZSAAMAnx+face×ZSAAMSecure+face×ZSAAMAvoi+face×ZSAAMAnx	intercept	VC	face	8	DIAG	1709.05	1715.05	1715.18	1727.79	1724.79	13	Yes
rt	sex+face+sex×face+ZSAAMSecure+ZSAAMAvoi+ZSAAMAnx+face×ZSAAMSecure+face×ZSAAMAvoi+face×ZSAAMAnx	intercept+ZSAAMSecure+ZSAAMAvoi+ZSAAMAnx	VC	face	6	CSH	-950323	-950309	-950308	-950279	-950286	17	No
rt	sex+face+sex×face+ZSAAMSecure+ZSAAMAvoi+ZSAAMAnx+face×ZSAAMSecure+face×ZSAAMAvoi+face×ZSAAMAnx	intercept+face×ZSAAMSecure+face×ZSAAMAvoi+face×ZSAAMAnx	VC	face	10	FAH1	-182059	-182043	-182042	-182009	-182017	18	No
rt	sex+face+sex×face+ZSAAMSecure+ZSAAMAvoi+ZSAAMAnx+face×ZSAAMSecure+face×ZSAAMAvoi+face×ZSAAMAnx	intercept+ZSAAMSecure+ZSAAMAvoi+ZSAAMAnx+face×ZSAAMSecure+face×ZSAAMAvoi+face×ZSAAMAnx	VC	face	10	FAH1	-24427.3	-24405.3	-24403.8	-24358.6	-24369.6	21	No
rt	sex+face+sex×face+ZSAAMSecure+ZSAAMAvoi+ZSAAMAnx+face×ZSAAMSecure+face×ZSAAMAvoi+face×ZSAAMAnx	intercept+ZSAAMSecure+ZSAAMAvoi+ZSAAMAnx	VC	face	1	AD1	523.125	537.125	537.74	566.854	559.854	17	No
rt	sex+face+sex×face+ZSAAMSecure+ZSAAMAvoi+ZSAAMAnx+face×ZSAAMSecure+face×ZSAAMAvoi+face×ZSAAMAnx	intercept+ZSAAMSecure+ZSAAMAvoi+ZSAAMAnx	VC	face	14	TPH	523.125	537.125	537.74	566.854	559.854	17	No
rt	sex+face+sex×face+ZSAAMSecure+ZSAAMAvoi+ZSAAMAnx+face×ZSAAMSecure+face×ZSAAMAvoi+face×ZSAAMAnx	intercept+ZSAAMSecure+ZSAAMAvoi+ZSAAMAnx	VC	face	16	UNR	1614.81	1628.81	1629.42	1658.54	1651.54	17	No
rt	sex+face+sex×face+ZSAAMSecure+ZSAAMAvoi+ZSAAMAnx+face×ZSAAMSecure+face×ZSAAMAvoi+face×ZSAAMAnx	intercept+ZSAAMSecure+ZSAAMAvoi+ZSAAMAnx	VC	face	3	ARH1	1618.32	1632.32	1632.94	1662.05	1655.05	17	No
rt	sex+face+sex×face+ZSAAMSecure+ZSAAMAvoi+ZSAAMAnx+face×ZSAAMSecure+face×ZSAAMAvoi+face×ZSAAMAnx	intercept	VC	face	5	CS	1709.07	1715.07	1715.2	1727.81	1724.81	13	No
rt	sex+face+sex×face+ZSAAMSecure+ZSAAMAvoi+ZSAAMAnx+face×ZSAAMSecure+face×ZSAAMAvoi+face×ZSAAMAnx	intercept	VC	face	11	HF	1709.05	1717.05	1717.26	1734.03	1730.03	14	No
rt	sex+face+sex×face+ZSAAMSecure+ZSAAMAvoi+ZSAAMAnx+face×ZSAAMSecure+face×ZSAAMAvoi+face×ZSAAMAnx	intercept	VC	face	15	UN	1709.05	1717.05	1717.26	1734.03	1730.03	14	No
rt	sex+face+sex×face+ZSAAMSecure+ZSAAMAvoi+ZSAAMAnx+face×ZSAAMSecure+face×ZSAAMAvoi+face×ZSAAMAnx	intercept	VC	face	4	ARMA11	1709.07	1717.07	1717.28	1734.06	1730.06	14	No
rt	sex+face+sex×face+ZSAAMSecure+ZSAAMAvoi+ZSAAMAnx+face×ZSAAMSecure+face×ZSAAMAvoi+face×ZSAAMAnx	intercept	VC	face	9	FA1	1709.11	1717.11	1717.32	1734.09	1730.09	14	No
rt	sex+face+sex×face+ZSAAMSecure+ZSAAMAvoi+ZSAAMAnx+face×ZSAAMSecure+face×ZSAAMAvoi+face×ZSAAMAnx	intercept	VC	face	1	AD1	1709.69	1717.69	1717.91	1734.68	1730.68	14	No
rt	sex+face+sex×face+ZSAAMSecure+ZSAAMAvoi+ZSAAMAnx+face×ZSAAMSecure+face×ZSAAMAvoi+face×ZSAAMAnx	intercept	VC	face	3	ARH1	1709.69	1717.69	1717.91	1734.68	1730.68	14	No
rt	sex+face+sex×face+ZSAAMSecure+ZSAAMAvoi+ZSAAMAnx+face×ZSAAMSecure+face×ZSAAMAvoi+face×ZSAAMAnx	intercept	VC	face	6	CSH	1709.69	1717.69	1717.91	1734.68	1730.68	14	No
rt	sex+face+sex×face+ZSAAMSecure+ZSAAMAvoi+ZSAAMAnx+face×ZSAAMSecure+face×ZSAAMAvoi+face×ZSAAMAnx	intercept	VC	face	14	TPH	1709.69	1717.69	1717.91	1734.68	1730.68	14	No
rt	sex+face+sex×face+ZSAAMSecure+ZSAAMAvoi+ZSAAMAnx+face×ZSAAMSecure+face×ZSAAMAvoi+face×ZSAAMAnx	intercept	VC	face	16	UNR	1709.69	1717.69	1717.91	1734.68	1730.68	14	No
rt	sex+face+sex×face+ZSAAMSecure+ZSAAMAvoi+ZSAAMAnx+face×ZSAAMSecure+face×ZSAAMAvoi+face×ZSAAMAnx	intercept	VC	face	10	FAH1	1709.16	1719.16	1719.48	1740.39	1735.39	15	No
rt	sex+face+sex×face+ZSAAMSecure+ZSAAMAvoi+ZSAAMAnx+face×ZSAAMSecure+face×ZSAAMAvoi+face×ZSAAMAnx	intercept+face×ZSAAMSecure+face×ZSAAMAvoi+face×ZSAAMAnx	VC	face	2	AR1	1708.47	1720.47	1720.92	1745.95	1739.95	16	No
rt	sex+face+sex×face+ZSAAMSecure+ZSAAMAvoi+ZSAAMAnx+face×ZSAAMSecure+face×ZSAAMAvoi+face×ZSAAMAnx	intercept+face×ZSAAMSecure+face×ZSAAMAvoi+face×ZSAAMAnx	VC	face	5	CS	1708.47	1720.47	1720.92	1745.95	1739.95	16	No
rt	sex+face+sex×face+ZSAAMSecure+ZSAAMAvoi+ZSAAMAnx+face×ZSAAMSecure+face×ZSAAMAvoi+face×ZSAAMAnx	intercept+face×ZSAAMSecure+face×ZSAAMAvoi+face×ZSAAMAnx	VC	face	7	CSR	1708.47	1720.47	1720.92	1745.95	1739.95	16	No
rt	sex+face+sex×face+ZSAAMSecure+ZSAAMAvoi+ZSAAMAnx+face×ZSAAMSecure+face×ZSAAMAvoi+face×ZSAAMAnx	intercept+face×ZSAAMSecure+face×ZSAAMAvoi+face×ZSAAMAnx	VC	face	13	TP	1708.47	1720.47	1720.92	1745.95	1739.95	16	No
rt	sex+face+sex×face+ZSAAMSecure+ZSAAMAvoi+ZSAAMAnx+face×ZSAAMSecure+face×ZSAAMAvoi+face×ZSAAMAnx	intercept+ZSAAMSecure+ZSAAMAvoi+ZSAAMAnx	VC	face	11	HF	1708.34	1722.34	1722.95	1752.06	1745.06	17	No
rt	sex+face+sex×face+ZSAAMSecure+ZSAAMAvoi+ZSAAMAnx+face×ZSAAMSecure+face×ZSAAMAvoi+face×ZSAAMAnx	intercept+ZSAAMSecure+ZSAAMAvoi+ZSAAMAnx	VC	face	15	UN	1708.34	1722.34	1722.95	1752.06	1745.06	17	No
rt	sex+face+sex×face+ZSAAMSecure+ZSAAMAvoi+ZSAAMAnx+face×ZSAAMSecure+face×ZSAAMAvoi+face×ZSAAMAnx	intercept+face×ZSAAMSecure+face×ZSAAMAvoi+face×ZSAAMAnx	VC	face	11	HF	1708.41	1722.41	1723.03	1752.14	1745.14	17	No
rt	sex+face+sex×face+ZSAAMSecure+ZSAAMAvoi+ZSAAMAnx+face×ZSAAMSecure+face×ZSAAMAvoi+face×ZSAAMAnx	intercept+face×ZSAAMSecure+face×ZSAAMAvoi+face×ZSAAMAnx	VC	face	15	UN	1708.41	1722.41	1723.03	1752.14	1745.14	17	No
rt	sex+face+sex×face+ZSAAMSecure+ZSAAMAvoi+ZSAAMAnx+face×ZSAAMSecure+face×ZSAAMAvoi+face×ZSAAMAnx	intercept+ZSAAMSecure+ZSAAMAvoi+ZSAAMAnx	VC	face	9	FA1	1708.71	1722.71	1723.32	1752.43	1745.43	17	No
rt	sex+face+sex×face+ZSAAMSecure+ZSAAMAvoi+ZSAAMAnx+face×ZSAAMSecure+face×ZSAAMAvoi+face×ZSAAMAnx	intercept+face×ZSAAMSecure+face×ZSAAMAvoi+face×ZSAAMAnx	VC	face	4	ARMA11	1709.14	1723.14	1723.76	1752.87	1745.87	17	No
rt	sex+face+sex×face+ZSAAMSecure+ZSAAMAvoi+ZSAAMAnx+face×ZSAAMSecure+face×ZSAAMAvoi+face×ZSAAMAnx	intercept+ZSAAMSecure+ZSAAMAvoi+ZSAAMAnx+face×ZSAAMSecure+face×ZSAAMAvoi+face×ZSAAMAnx	VC	face	12	ID	1708.07	1724.07	1724.87	1758.05	1750.05	18	No
rt	sex+face+sex×face+ZSAAMSecure+ZSAAMAvoi+ZSAAMAnx+face×ZSAAMSecure+face×ZSAAMAvoi+face×ZSAAMAnx	intercept+ZSAAMSecure+ZSAAMAvoi+ZSAAMAnx+face×ZSAAMSecure+face×ZSAAMAvoi+face×ZSAAMAnx	VC	face	2	AR1	1708.09	1726.09	1727.09	1764.31	1755.31	19	No
rt	sex+face+sex×face+ZSAAMSecure+ZSAAMAvoi+ZSAAMAnx+face×ZSAAMSecure+face×ZSAAMAvoi+face×ZSAAMAnx	intercept+ZSAAMSecure+ZSAAMAvoi+ZSAAMAnx+face×ZSAAMSecure+face×ZSAAMAvoi+face×ZSAAMAnx	VC	face	7	CSR	1708.09	1726.09	1727.09	1764.31	1755.31	19	No
rt	sex+face+sex×face+ZSAAMSecure+ZSAAMAvoi+ZSAAMAnx+face×ZSAAMSecure+face×ZSAAMAvoi+face×ZSAAMAnx	intercept+ZSAAMSecure+ZSAAMAvoi+ZSAAMAnx+face×ZSAAMSecure+face×ZSAAMAvoi+face×ZSAAMAnx	VC	face	13	TP	1708.09	1726.09	1727.09	1764.31	1755.31	19	No
rt	sex+face+sex×face+ZSAAMSecure+ZSAAMAvoi+ZSAAMAnx+face×ZSAAMSecure+face×ZSAAMAvoi+face×ZSAAMAnx	intercept+ZSAAMSecure+ZSAAMAvoi+ZSAAMAnx+face×ZSAAMSecure+face×ZSAAMAvoi+face×ZSAAMAnx	VC	face	11	HF	1707.67	1727.67	1728.9	1770.14	1760.14	20	No
rt	sex+face+sex×face+ZSAAMSecure+ZSAAMAvoi+ZSAAMAnx+face×ZSAAMSecure+face×ZSAAMAvoi+face×ZSAAMAnx	intercept+ZSAAMSecure+ZSAAMAvoi+ZSAAMAnx+face×ZSAAMSecure+face×ZSAAMAvoi+face×ZSAAMAnx	VC	face	15	UN	1707.67	1727.67	1728.9	1770.14	1760.14	20	No
rt	sex+face+sex×face+ZSAAMSecure+ZSAAMAvoi+ZSAAMAnx+face×ZSAAMSecure+face×ZSAAMAvoi+face×ZSAAMAnx	intercept+ZSAAMSecure+ZSAAMAvoi+ZSAAMAnx+face×ZSAAMSecure+face×ZSAAMAvoi+face×ZSAAMAnx	VC	face	4	ARMA11	1708.44	1728.44	1729.66	1770.91	1760.91	20	No
rt	sex+face+sex×face+ZSAAMSecure+ZSAAMAvoi+ZSAAMAnx+face×ZSAAMSecure+face×ZSAAMAvoi+face×ZSAAMAnx	intercept+ZSAAMSecure+ZSAAMAvoi+ZSAAMAnx	VC	face	10	FAH1	1718.86	1734.86	1735.65	1768.83	1760.83	18	No
rt	sex+face+sex×face+ZSAAMSecure+ZSAAMAvoi+ZSAAMAnx+face×ZSAAMSecure+face×ZSAAMAvoi+face×ZSAAMAnx	intercept+face×ZSAAMSecure+face×ZSAAMAvoi+face×ZSAAMAnx	VC	face	1	AD1	1737.15	1751.15	1751.77	1780.88	1773.88	17	No
rt	sex+face+sex×face+ZSAAMSecure+ZSAAMAvoi+ZSAAMAnx+face×ZSAAMSecure+face×ZSAAMAvoi+face×ZSAAMAnx	intercept+face×ZSAAMSecure+face×ZSAAMAvoi+face×ZSAAMAnx	VC	face	3	ARH1	1737.15	1751.15	1751.77	1780.88	1773.88	17	No
rt	sex+face+sex×face+ZSAAMSecure+ZSAAMAvoi+ZSAAMAnx+face×ZSAAMSecure+face×ZSAAMAvoi+face×ZSAAMAnx	intercept+face×ZSAAMSecure+face×ZSAAMAvoi+face×ZSAAMAnx	VC	face	6	CSH	1737.15	1751.15	1751.77	1780.88	1773.88	17	No
rt	sex+face+sex×face+ZSAAMSecure+ZSAAMAvoi+ZSAAMAnx+face×ZSAAMSecure+face×ZSAAMAvoi+face×ZSAAMAnx	intercept+face×ZSAAMSecure+face×ZSAAMAvoi+face×ZSAAMAnx	VC	face	14	TPH	1737.15	1751.15	1751.77	1780.88	1773.88	17	No
rt	sex+face+sex×face+ZSAAMSecure+ZSAAMAvoi+ZSAAMAnx+face×ZSAAMSecure+face×ZSAAMAvoi+face×ZSAAMAnx	intercept+face×ZSAAMSecure+face×ZSAAMAvoi+face×ZSAAMAnx	VC	face	16	UNR	1737.15	1751.15	1751.77	1780.88	1773.88	17	No
rt	sex+face+sex×face+ZSAAMSecure+ZSAAMAvoi+ZSAAMAnx+face×ZSAAMSecure+face×ZSAAMAvoi+face×ZSAAMAnx	intercept+ZSAAMSecure+ZSAAMAvoi+ZSAAMAnx+face×ZSAAMSecure+face×ZSAAMAvoi+face×ZSAAMAnx	VC	face	1	AD1	1731.35	1751.35	1752.58	1793.82	1783.82	20	No
rt	sex+face+sex×face+ZSAAMSecure+ZSAAMAvoi+ZSAAMAnx+face×ZSAAMSecure+face×ZSAAMAvoi+face×ZSAAMAnx	intercept+ZSAAMSecure+ZSAAMAvoi+ZSAAMAnx+face×ZSAAMSecure+face×ZSAAMAvoi+face×ZSAAMAnx	VC	face	3	ARH1	1731.35	1751.35	1752.58	1793.82	1783.82	20	No
rt	sex+face+sex×face+ZSAAMSecure+ZSAAMAvoi+ZSAAMAnx+face×ZSAAMSecure+face×ZSAAMAvoi+face×ZSAAMAnx	intercept+ZSAAMSecure+ZSAAMAvoi+ZSAAMAnx+face×ZSAAMSecure+face×ZSAAMAvoi+face×ZSAAMAnx	VC	face	6	CSH	1731.35	1751.35	1752.58	1793.82	1783.82	20	No
rt	sex+face+sex×face+ZSAAMSecure+ZSAAMAvoi+ZSAAMAnx+face×ZSAAMSecure+face×ZSAAMAvoi+face×ZSAAMAnx	intercept+ZSAAMSecure+ZSAAMAvoi+ZSAAMAnx+face×ZSAAMSecure+face×ZSAAMAvoi+face×ZSAAMAnx	VC	face	14	TPH	1731.35	1751.35	1752.58	1793.82	1783.82	20	No
rt	sex+face+sex×face+ZSAAMSecure+ZSAAMAvoi+ZSAAMAnx+face×ZSAAMSecure+face×ZSAAMAvoi+face×ZSAAMAnx	intercept+ZSAAMSecure+ZSAAMAvoi+ZSAAMAnx+face×ZSAAMSecure+face×ZSAAMAvoi+face×ZSAAMAnx	VC	face	16	UNR	1731.35	1751.35	1752.58	1793.82	1783.82	20	No
rt	sex+face+sex×face+ZSAAMSecure+ZSAAMAvoi+ZSAAMAnx+face×ZSAAMSecure+face×ZSAAMAvoi+face×ZSAAMAnx	intercept	VC	face	2	AR1	1709.07	1715.07	1715.2	1727.81	1724.81	13	Ho
rt	sex+face+sex×face+ZSAAMSecure+ZSAAMAvoi+ZSAAMAnx+face×ZSAAMSecure+face×ZSAAMAvoi+face×ZSAAMAnx	intercept	VC	face	7	CSR	1709.07	1715.07	1715.2	1727.81	1724.81	13	Ho
rt	sex+face+sex×face+ZSAAMSecure+ZSAAMAvoi+ZSAAMAnx+face×ZSAAMSecure+face×ZSAAMAvoi+face×ZSAAMAnx	intercept	VC	face	13	TP	1709.07	1715.07	1715.2	1727.81	1724.81	13	Ho
rt	sex+face+sex×face+ZSAAMSecure+ZSAAMAvoi+ZSAAMAnx+face×ZSAAMSecure+face×ZSAAMAvoi+face×ZSAAMAnx	intercept+ZSAAMSecure+ZSAAMAvoi+ZSAAMAnx	VC	face	12	ID	1708.44	1718.44	1718.76	1739.67	1734.67	15	Ho
rt	sex+face+sex×face+ZSAAMSecure+ZSAAMAvoi+ZSAAMAnx+face×ZSAAMSecure+face×ZSAAMAvoi+face×ZSAAMAnx	intercept+face×ZSAAMSecure+face×ZSAAMAvoi+face×ZSAAMAnx	VC	face	12	ID	1708.47	1718.47	1718.79	1739.7	1734.7	15	Ho
rt	sex+face+sex×face+ZSAAMSecure+ZSAAMAvoi+ZSAAMAnx+face×ZSAAMSecure+face×ZSAAMAvoi+face×ZSAAMAnx	intercept+ZSAAMSecure+ZSAAMAvoi+ZSAAMAnx	VC	face	8	DIAG	1708.34	1720.34	1720.79	1745.82	1739.82	16	Ho
rt	sex+face+sex×face+ZSAAMSecure+ZSAAMAvoi+ZSAAMAnx+face×ZSAAMSecure+face×ZSAAMAvoi+face×ZSAAMAnx	intercept+face×ZSAAMSecure+face×ZSAAMAvoi+face×ZSAAMAnx	VC	face	8	DIAG	1708.41	1720.41	1720.87	1745.89	1739.89	16	Ho
rt	sex+face+sex×face+ZSAAMSecure+ZSAAMAvoi+ZSAAMAnx+face×ZSAAMSecure+face×ZSAAMAvoi+face×ZSAAMAnx	intercept+ZSAAMSecure+ZSAAMAvoi+ZSAAMAnx	VC	face	2	AR1	1708.44	1720.44	1720.89	1745.92	1739.92	16	Ho
rt	sex+face+sex×face+ZSAAMSecure+ZSAAMAvoi+ZSAAMAnx+face×ZSAAMSecure+face×ZSAAMAvoi+face×ZSAAMAnx	intercept+ZSAAMSecure+ZSAAMAvoi+ZSAAMAnx	VC	face	5	CS	1708.44	1720.44	1720.89	1745.92	1739.92	16	Ho
rt	sex+face+sex×face+ZSAAMSecure+ZSAAMAvoi+ZSAAMAnx+face×ZSAAMSecure+face×ZSAAMAvoi+face×ZSAAMAnx	intercept+ZSAAMSecure+ZSAAMAvoi+ZSAAMAnx	VC	face	7	CSR	1708.44	1720.44	1720.89	1745.92	1739.92	16	Ho
rt	sex+face+sex×face+ZSAAMSecure+ZSAAMAvoi+ZSAAMAnx+face×ZSAAMSecure+face×ZSAAMAvoi+face×ZSAAMAnx	intercept+ZSAAMSecure+ZSAAMAvoi+ZSAAMAnx	VC	face	13	TP	1708.44	1720.44	1720.89	1745.92	1739.92	16	Ho
rt	sex+face+sex×face+ZSAAMSecure+ZSAAMAvoi+ZSAAMAnx+face×ZSAAMSecure+face×ZSAAMAvoi+face×ZSAAMAnx	intercept+ZSAAMSecure+ZSAAMAvoi+ZSAAMAnx	VC	face	4	ARMA11	1708.44	1722.44	1723.05	1752.16	1745.16	17	Ho
rt	sex+face+sex×face+ZSAAMSecure+ZSAAMAvoi+ZSAAMAnx+face×ZSAAMSecure+face×ZSAAMAvoi+face×ZSAAMAnx	intercept+face×ZSAAMSecure+face×ZSAAMAvoi+face×ZSAAMAnx	VC	face	9	FA1	1708.97	1722.97	1723.58	1752.7	1745.7	17	Ho
rt	sex+face+sex×face+ZSAAMSecure+ZSAAMAvoi+ZSAAMAnx+face×ZSAAMSecure+face×ZSAAMAvoi+face×ZSAAMAnx	intercept+ZSAAMSecure+ZSAAMAvoi+ZSAAMAnx+face×ZSAAMSecure+face×ZSAAMAvoi+face×ZSAAMAnx	VC	face	8	DIAG	1707.67	1725.67	1726.67	1763.89	1754.89	19	Ho
rt	sex+face+sex×face+ZSAAMSecure+ZSAAMAvoi+ZSAAMAnx+face×ZSAAMSecure+face×ZSAAMAvoi+face×ZSAAMAnx	intercept+ZSAAMSecure+ZSAAMAvoi+ZSAAMAnx+face×ZSAAMSecure+face×ZSAAMAvoi+face×ZSAAMAnx	VC	face	5	CS	1707.83	1725.83	1726.83	1764.06	1755.06	19	Ho
rt	sex+face+sex×face+ZSAAMSecure+ZSAAMAvoi+ZSAAMAnx+face×ZSAAMSecure+face×ZSAAMAvoi+face×ZSAAMAnx	intercept+ZSAAMSecure+ZSAAMAvoi+ZSAAMAnx+face×ZSAAMSecure+face×ZSAAMAvoi+face×ZSAAMAnx	VC	face	9	FA1	1708.34	1728.34	1729.57	1770.81	1760.81	20	Ho

## Sheet: Final
The final best-fitting model (bold type in “Select” sheet) for each evaluation indicator
RT (LMM1_Syntax8)										RT(LMM2_Syntax5)
Model Dimensiona										Model Dimensiona
		Number of Levels	Covariance Structure	Number of Parameters	Subject Variables	Number of Subjects						Number of Levels	Covariance Structure	Number of Parameters	Subject Variables	Number of Subjects
Fixed Effects	Intercept	1		1						Fixed Effects	Intercept	1		1
	sex	2		1							sex	2		1
	Face	2		1							Face	2		1
	Expression	3		2							sex * Face	4		1
	sex * Face	4		1							ZSAAMSecureZF	1		1
	sex * Expression	6		2							ZSAAMAvoiZF	1		1
	Face * Expression	6		2							ZSAAMAnxZF	1		1
	sex * Face * Expression	12		2							Face * ZSAAMSecureZF	2		1
Random Effects	Interceptb	1	Variance Components	1	Subject						Face * ZSAAMAvoiZF	2		1
Repeated Effects	Face * Expression	6	First-Order Autoregressive	2	Subject	100					Face * ZSAAMAnxZF	2		1
Total		43		15						Random Effects	Interceptb	1	Variance Components	1	Subject
a. Dependent Variable: RT.										Repeated Effects	Face	2	Identity	1	Subject	100
b. As of version 11.5, the syntax rules for the RANDOM subcommand have changed. Your command syntax may yield results that differ from those produced by prior versions. If you are using version 11 syntax, please consult the current syntax reference guide for more information.										Total		21		12
										a. Dependent Variable: RT.
Information Criteriaa										b. As of version 11.5, the syntax rules for the RANDOM subcommand have changed. Your command syntax may yield results that differ from those produced by prior versions. If you are using version 11 syntax, please consult the current syntax reference guide for more information.
-2 Restricted Log Likelihood	4860.25
Akaike's Information Criterion (AIC)	4866.25									Information Criteriaa
Hurvich and Tsai's Criterion (AICC)	4866.29									-2 Restricted Log Likelihood	1709.07
Bozdogan's Criterion (CAIC)	4882.38									Akaike's Information Criterion (AIC)	1713.07
Schwarz's Bayesian Criterion (BIC)	4879.38									Hurvich and Tsai's Criterion (AICC)	1713.13
The information criteria are displayed in smaller-is-better form.										Bozdogan's Criterion (CAIC)	1721.56
a. Dependent Variable: RT.										Schwarz's Bayesian Criterion (BIC)	1719.56
										The information criteria are displayed in smaller-is-better form.
										a. Dependent Variable: RT.
Fixed Effects
Type III Tests of Fixed Effectsa										Fixed Effects
Source	Numerator df	Denominator df	F	Sig.
Intercept	1	98.0026	7893.43	1.76751e-95						Type III Tests of Fixed Effectsa
sex	1	98.0026	11.3246	0.00109322						Source	Numerator df	Denominator df	F	Sig.
Face	1	246.998	10.3905	0.00143721						Intercept	1	95	7811.04	5.05037e-93
Expression	2	423.05	2.95004	0.0534153						sex	1	95	11.9022	0.000837938
sex * Face	1	246.998	0.159455	0.690004						Face	1	95	10.2881	0.00182531
sex * Expression	2	423.05	0.881522	0.414912						sex * Face	1	95	0.272054	0.603171
Face * Expression	2	439.35	1.26165	0.284211						ZSAAMSecureZF	1	95	0.687208	0.409194
sex * Face * Expression	2	439.35	0.188425	0.828329						ZSAAMAvoiZF	1	95	1.86893	0.174824
a. Dependent Variable: RT.										ZSAAMAnxZF	1	95	0.153172	0.696399
										Face * ZSAAMSecureZF	1	95	0.449091	0.504393
Estimates of Fixed Effectsa										Face * ZSAAMAvoiZF	1	95	5.34746	0.0229116
Parameter	Estimate	Std. Error	df	t	Sig.	95% Confidence Interval				Face * ZSAAMAnxZF	1	95	0.930234	0.337251
						Lower Bound	Upper Bound			a. Dependent Variable: RT.
Intercept	482.122	7.53311	103.289	64.0003	6.26449e-85	467.182	497.061
[sex=0]	-33.9564	10.6534	103.289	-3.18737	0.00189991	-55.0843	-12.8286			Estimates of Fixed Effectsa
[sex=1]	0b	0								Parameter	Estimate	Std. Error	df	t	Sig.	95% Confidence Interval
[Face=1]	1.35314	1.85068	488.121	0.731158	0.465033	-2.28314	4.98943									Lower Bound	Upper Bound
[Face=2]	0b	0								Intercept	484.069	7.51316	95.8671	64.4294	9.91551e-81	469.155	498.983
[Expression=1]	2.00746	1.83683	452.36	1.0929	0.275021	-1.60231	5.61723			[sex=0]	-36.3075	10.6569	95.8671	-3.40695	0.000961543	-57.4617	-15.1534
[Expression=2]	2.02017	1.95332	346.468	1.03423	0.301752	-1.82168	5.86202			[sex=1]	0b	0
[Expression=3]	0b	0								[Face=1]	2.66493	1.01283	95	2.63119	0.00992879	0.654219	4.67564
[Face=1] * [sex=0]	0.0477512	2.61726	488.121	0.0182448	0.985451	-5.09473	5.19023			[Face=2]	0b	0
[Face=2] * [sex=0]	0b	0								[Face=1] * [sex=0]	-0.749324	1.43662	95	-0.521588	0.603171	-3.60138	2.10273
[Face=1] * [sex=1]	0b	0								[Face=2] * [sex=0]	0b	0
[Face=2] * [sex=1]	0b	0								[Face=1] * [sex=1]	0b	0
[Expression=1] * [sex=0]	-2.05289	2.59766	452.36	-0.790283	0.429776	-7.15788	3.0521			[Face=2] * [sex=1]	0b	0
[Expression=2] * [sex=0]	-1.37218	2.76241	346.468	-0.496734	0.619692	-6.80538	4.06102			ZSAAMSecureZF	-4.80935	6.15066	95.8671	-0.781925	0.436186	-17.0185	7.39982
[Expression=3] * [sex=0]	0b	0								ZSAAMAvoiZF	-7.13761	5.90807	95.8671	-1.20811	0.229976	-18.8652	4.59003
[Expression=1] * [sex=1]	0b	0								ZSAAMAnxZF	1.91957	5.89781	95.8671	0.325472	0.745533	-9.7877	13.6268
[Expression=2] * [sex=1]	0b	0								[Face=1] * ZSAAMSecureZF	-0.555649	0.82915	95	-0.670142	0.504393	-2.20172	1.09042
[Expression=3] * [sex=1]	0b	0								[Face=2] * ZSAAMSecureZF	0b	0
[Face=1] * [Expression=1]	2.48776	2.52243	326.401	0.986255	0.324738	-2.47451	7.45003			[Face=1] * ZSAAMAvoiZF	-1.84175	0.796448	95	-2.31246	0.0229116	-3.4229	-0.260603
[Face=1] * [Expression=2]	1.17478	2.77271	312.173	0.423693	0.672081	-4.28078	6.63033			[Face=2] * ZSAAMAvoiZF	0b	0
[Face=1] * [Expression=3]	0b	0								[Face=1] * ZSAAMAnxZF	0.766829	0.795065	95	0.964486	0.337251	-0.811574	2.34523
[Face=2] * [Expression=1]	0b	0								[Face=2] * ZSAAMAnxZF	0b	0
[Face=2] * [Expression=2]	0b	0								a. Dependent Variable: RT.
[Face=2] * [Expression=3]	0b	0								b. This parameter is set to zero because it is redundant.
[Face=1] * [Expression=1] * [sex=0]	0.193195	3.56726	326.401	0.054158	0.956842	-6.82452	7.21091
[Face=1] * [Expression=2] * [sex=0]	-2.03875	3.9212	312.173	-0.519931	0.60348	-9.75407	5.67657
[Face=1] * [Expression=3] * [sex=0]	0b	0								Covariance Parameters
[Face=2] * [Expression=1] * [sex=0]	0b	0
[Face=2] * [Expression=2] * [sex=0]	0b	0								Estimates of Covariance Parametersa
[Face=2] * [Expression=3] * [sex=0]	0b	0								Parameter		Estimate	Std. Error	Wald Z	Sig.	95% Confidence Interval
[Face=1] * [Expression=1] * [sex=1]	0b	0														Lower Bound	Upper Bound
[Face=1] * [Expression=2] * [sex=1]	0b	0								Repeated Measures	Variance	25.4922	3.6988	6.89202	5.50039e-12	19.1824	33.8776
[Face=1] * [Expression=3] * [sex=1]	0b	0								Intercept [subject = Subject]	Variance	2780.03	405.223	6.8605	6.86209e-12	2089.19	3699.33
[Face=2] * [Expression=1] * [sex=1]	0b	0								a. Dependent Variable: RT.
[Face=2] * [Expression=2] * [sex=1]	0b	0
[Face=2] * [Expression=3] * [sex=1]	0b	0								Random Effect Covariance Structure (G)a
a. Dependent Variable: RT.											Intercept | Subject
b. This parameter is set to zero because it is redundant.										Intercept | Subject	2780.03
										Variance Components
										a. Dependent Variable: RT.
Covariance Parameters
										Residual Covariance (R) Matrixa
Estimates of Covariance Parametersa											[Face = 1]	[Face = 2]
Parameter		Estimate	Std. Error	Wald Z	Sig.	95% Confidence Interval				[Face = 1]	25.4922	0
						Lower Bound	Upper Bound			[Face = 2]	0	25.4922
Repeated Measures	AR1 diagonal	85.493	5.4866	15.5822	9.62497e-55	75.3883	96.9521			Identity
	AR1 rho	-0.115719	0.0526586	-2.19754	0.0279821	-0.217328	-0.0116296			a. Dependent Variable: RT.
Intercept [subject = Subject]	Variance	2751.89	394.801	6.97033	3.16202e-12	2077.37	3645.44
a. Dependent Variable: RT.
										Estimated Marginal Means
Random Effect Covariance Structure (G)a
	Intercept | Subject									1. Grand Meana
Intercept | Subject	2751.89									Mean	Std. Error	df	95% Confidence Interval
Variance Components													Lower Bound	Upper Bound
a. Dependent Variable: RT.										467.060b	5.28468	95	456.569	477.552
										a. Dependent Variable: RT.
Residual Covariance (R) Matrixa										b. Covariates appearing in the model are evaluated at the following values: Zscore(SAAMSecureZF) = .0000000, Zscore(SAAMAvoiZF) = .0000000, Zscore(SAAMAnxZF) = .0000000.
	[Face = 1]*[Expression = 1]	[Face = 1]*[Expression = 2]	[Face = 1]*[Expression = 3]	[Face = 2]*[Expression = 1]	[Face = 2]*[Expression = 2]	[Face = 2]*[Expression = 3]
[Face = 1]*[Expression = 1]	85.493	-9.89319	1.14483	-0.132479	0.0153304	-0.00177402
[Face = 1]*[Expression = 2]	-9.89319	85.493	-9.89319	1.14483	-0.132479	0.0153304				2. sex
[Face = 1]*[Expression = 3]	1.14483	-9.89319	85.493	-9.89319	1.14483	-0.132479
[Face = 2]*[Expression = 1]	-0.132479	1.14483	-9.89319	85.493	-9.89319	1.14483				Estimatesa
[Face = 2]*[Expression = 2]	0.0153304	-0.132479	1.14483	-9.89319	85.493	-9.89319				sex	Mean	Std. Error	df	95% Confidence Interval
[Face = 2]*[Expression = 3]	-0.00177402	0.0153304	-0.132479	1.14483	-9.89319	85.493								Lower Bound	Upper Bound
First-Order Autoregressive										0	448.719b	7.49608	95	433.838	463.601
a. Dependent Variable: RT.										1	485.401b	7.49608	95	470.52	500.283
										a. Dependent Variable: RT.
										b. Covariates appearing in the model are evaluated at the following values: Zscore(SAAMSecureZF) = .0000000, Zscore(SAAMAvoiZF) = .0000000, Zscore(SAAMAnxZF) = .0000000.
Estimated Marginal Means
										Pairwise Comparisonsa
1. Grand Meana										(I) sex		Mean Difference (I-J)	Std. Error	df	Sig.c	95% Confidence Interval for Differencec
Mean	Std. Error	df	95% Confidence Interval													Lower Bound	Upper Bound
			Lower Bound	Upper Bound						0	1	-36.682*	10.6327	95	0.000837938	-57.7907	-15.5737
467.06	5.25702	98.0026	456.628	477.493						1	0	36.682*	10.6327	95	0.000837938	15.5737	57.7907
a. Dependent Variable: RT.										Based on estimated marginal means
										*. The mean difference is significant at the .05 level.
										a. Dependent Variable: RT.
2. sex										c. Adjustment for multiple comparisons: Bonferroni.
Estimatesa										Univariate Testsa
sex	Mean	Std. Error	df	95% Confidence Interval						Numerator df	Denominator df	F	Sig.
				Lower Bound	Upper Bound					1	95	11.9022	0.000837938
0	449.369	7.43455	98.0026	434.616	464.123					The F tests the effect of sex. This test is based on the linearly independent pairwise comparisons among the estimated marginal means.a
1	484.751	7.43455	98.0026	469.997	499.505					a. Dependent Variable: RT.
a. Dependent Variable: RT.
Pairwise Comparisonsa										3. Face
(I) sex		Mean Difference (I-J)	Std. Error	df	Sig.c	95% Confidence Interval for Differencec
						Lower Bound	Upper Bound			Estimatesa
0	1	-35.382*	10.514	98.0026	0.00109322	-56.2466	-14.5171			Face	Mean	Std. Error	df	95% Confidence Interval
1	0	35.382*	10.514	98.0026	0.00109322	14.5171	56.2466							Lower Bound	Upper Bound
Based on estimated marginal means										adult	468.205b	5.29672	95.8671	457.691	478.719
*. The mean difference is significant at the .05 level.										baby	465.915b	5.29672	95.8671	455.401	476.429
a. Dependent Variable: RT.										a. Dependent Variable: RT.
c. Adjustment for multiple comparisons: Bonferroni.										b. Covariates appearing in the model are evaluated at the following values: Zscore(SAAMSecureZF) = .0000000, Zscore(SAAMAvoiZF) = .0000000, Zscore(SAAMAnxZF) = .0000000.
Univariate Testsa										Pairwise Comparisonsa
Numerator df	Denominator df	F	Sig.							(I) Face		Mean Difference (I-J)	Std. Error	df	Sig.c	95% Confidence Interval for Differencec
1	98.0026	11.3246	0.00109322													Lower Bound	Upper Bound
The F tests the effect of sex. This test is based on the linearly independent pairwise comparisons among the estimated marginal means.a										adult	baby	2.290*	0.714034	95	0.00182531	0.872733	3.70781
a. Dependent Variable: RT.										baby	adult	-2.290*	0.714034	95	0.00182531	-3.70781	-0.872733
										Based on estimated marginal means
										*. The mean difference is significant at the .05 level.
3. face										a. Dependent Variable: RT.
										c. Adjustment for multiple comparisons: Bonferroni.
Estimatesa
face	Mean	Std. Error	df	95% Confidence Interval						Univariate Testsa
				Lower Bound	Upper Bound					Numerator df	Denominator df	F	Sig.
adult	468.205	5.26901	98.899	457.75	478.66					1	95	10.2881	0.00182531
baby	465.915	5.26901	98.899	455.46	476.37					The F tests the effect of Face. This test is based on the linearly independent pairwise comparisons among the estimated marginal means.a
a. Dependent Variable: RT.										a. Dependent Variable: RT.
Pairwise Comparisonsa										4. sex * Facea
(I) face		Mean Difference (I-J)	Std. Error	df	Sig.c	95% Confidence Interval for Differencec				sex		Mean	Std. Error	df	95% Confidence Interval
						Lower Bound	Upper Bound								Lower Bound	Upper Bound
adult	baby	2.290*	0.710505	246.998	0.00143721	0.890848	3.68969			0	adult	449.677b	7.51316	95.8671	434.763	464.591
baby	adult	-2.290*	0.710505	246.998	0.00143721	-3.68969	-0.890848				baby	447.761b	7.51316	95.8671	432.848	462.675
Based on estimated marginal means										1	adult	486.734b	7.51316	95.8671	471.82	501.648
*. The mean difference is significant at the .05 level.											baby	484.069b	7.51316	95.8671	469.155	498.983
a. Dependent Variable: RT.										a. Dependent Variable: RT.
c. Adjustment for multiple comparisons: Bonferroni.										b. Covariates appearing in the model are evaluated at the following values: Zscore(SAAMSecureZF) = .0000000, Zscore(SAAMAvoiZF) = .0000000, Zscore(SAAMAnxZF) = .0000000.
Univariate Testsa
Numerator df	Denominator df	F	Sig.
1	246.998	10.3905	0.00143721
The F tests the effect of face. This test is based on the linearly independent pairwise comparisons among the estimated marginal means.a
a. Dependent Variable: RT.
4. expression
Estimatesa
exp	Mean	Std. Error	df	95% Confidence Interval
				Lower Bound	Upper Bound
happy	468.105	5.28637	100.207	457.617	478.593
neutral	467.244	5.28637	100.207	456.756	477.731
sad	465.832	5.28637	100.207	455.344	476.32
a. Dependent Variable: RT.
Pairwise Comparisonsa
(I) exp		Mean Difference (I-J)	Std. Error	df	Sig.c	95% Confidence Interval for Differencec
						Lower Bound	Upper Bound
happy	neutral	0.861413	0.973004	382.271	1	-1.47824	3.20106
	sad	2.273*	0.944263	486.424	0.0493172	0.00480333	4.54159
neutral	happy	-0.861413	0.973004	382.271	1	-3.20106	1.47824
	sad	1.41178	0.973004	382.271	0.442839	-0.927866	3.75143
sad	happy	-2.273*	0.944263	486.424	0.0493172	-4.54159	-0.00480333
	neutral	-1.41178	0.973004	382.271	0.442839	-3.75143	0.927866
Based on estimated marginal means
*. The mean difference is significant at the .05 level.
a. Dependent Variable: RT.
c. Adjustment for multiple comparisons: Bonferroni.
Univariate Testsa
Numerator df	Denominator df	F	Sig.
2	423.05	2.95004	0.0534153
The F tests the effect of 表情. This test is based on the linearly independent pairwise comparisons among the estimated marginal means.a
a. Dependent Variable: RT.
5. sex * facea
sex		Mean	Std. Error	df	95% Confidence Interval
					Lower Bound	Upper Bound
0	adult	450.373	7.45151	98.899	435.587	465.158
	baby	448.366	7.45151	98.899	433.58	463.152
1	adult	486.038	7.45151	98.899	471.253	500.824
	baby	483.464	7.45151	98.899	468.679	498.25
a. Dependent Variable: RT.
6. sex * expa
sex		Mean	Std. Error	df	95% Confidence Interval
					Lower Bound	Upper Bound
0	happy	450.161	7.47606	100.207	435.329	464.993
	neutral	449.082	7.47606	100.207	434.25	463.913
	sad	448.866	7.47606	100.207	434.034	463.697
1	happy	486.049	7.47606	100.207	471.218	500.881
	neutral	485.406	7.47606	100.207	470.574	500.238
	sad	482.798	7.47606	100.207	467.966	497.63
a. Dependent Variable: RT.
7. face * expa
face		Mean	Std. Error	df	95% Confidence Interval
					Lower Bound	Upper Bound
adult	happy	470.086	5.32671	103.289	459.522	480.65
	neutral	468.01	5.32671	103.289	457.446	478.574
	sad	466.52	5.32671	103.289	455.956	477.084
baby	happy	466.124	5.32671	103.289	455.56	476.688
	neutral	466.477	5.32671	103.289	455.913	477.041
	sad	465.143	5.32671	103.289	454.579	475.707
a. Dependent Variable: RT.
8. sex * face *expa
sex			Mean	Std. Error	df	95% Confidence Interval
						Lower Bound	Upper Bound
0	adult	happy	452.202	7.53311	103.289	437.262	467.141
		neutral	449.35	7.53311	103.289	434.41	464.29
		sad	449.566	7.53311	103.289	434.626	464.506
	baby	happy	448.12	7.53311	103.289	433.18	463.059
		neutral	448.813	7.53311	103.289	433.873	463.753
		sad	448.165	7.53311	103.289	433.225	463.105
1	adult	happy	487.97	7.53311	103.289	473.03	502.91
		neutral	486.67	7.53311	103.289	471.73	501.609
		sad	483.475	7.53311	103.289	468.535	498.414
	baby	happy	484.129	7.53311	103.289	469.189	499.069
		neutral	484.142	7.53311	103.289	469.202	499.081
		sad	482.122	7.53311	103.289	467.182	497.061
a. Dependent Variable: RT.

## Sheet: Plot
Figure 2. Individuals' avoidant attachment state moderates the attentional bias toward infant faces. Error bars are 95% confidence intervals. Notes: Attentional bias toward infant faces is calculated by subtracting the mean RT for Infant from the mean RT for Adult.
